# Supplementary material for: Utility of Human In Vitro Data in Risk Assessments of Influenza A Virus Using the Ferret Model
Source: J Virol. 2023 Jan 5;97(1):e01536-22. doi: 10.1128/jvi.01536-22 (PMC9888249; doi:10.1128/jvi.01536-22)
Supplement: Supplemental file 2 — Table S2. Download jvi.01536-22-s0002.xlsx, XLSX file, 0.02 MB [file jvi.01536-22-s0002.xlsx]

## Sheet: Supplemental Table 2A
	Supplemental Table 2A: Pearson correlations between Calu-3 in vitro (37C) and in vivo IAV NW titers
	Variable 1	Variable 2	Dataset	RS-p	r	LCL	UCL
	peak NW	peak Calu	all viruses	0.0129	0.339448	0.0761407	0.5585
	peak NW	peak Calu	mammalian only	0.8573	0.039	-0.37	0.435
	peak NW	peak Calu	avian only	0.0104	0.476284	0.125508	0.721209
	peak NW	peak Calu	egg titered only	0.01323	0.498181	0.118623	0.750711
	peak NW	peak Calu	cell titered only	0.5357	0.119859	-0.257979	0.465898
	peak NW	peak Calu	H1vs only	0.4784	0.294835	-0.517316	0.82757
	peak NW	peak Calu	H3N2vs only	0.6124	0.213107	-0.578429	0.797951
	peak NW	peak Calu	H7N9s only	0.0164	0.673274	0.161947	0.899583
	Day 1 NW	peak Calu	all viruses	0.05198	0.26841	-0.00203078	0.502265
	Day 1 NW	peak Calu	mammalian only	0.6248	0.105	-0.311	0.488
	Day 1 NW	peak Calu	avian only	0.01419	0.458269	0.102761	0.709964
	Day 1 NW	peak Calu	egg titered only	0.01434	0.49315	0.112043	0.747786
	Day 1 NW	peak Calu	cell titered only	0.3534	0.178803	-0.200866	0.511771
	Day 1 NW	peak Calu	H1vs only	0.5182	0.269759	-0.536991	0.818787
	Day 1 NW	peak Calu	H3N2vs only	0.7067	0.159077	-0.614477	0.776686
	Day 1 NW	peak Calu	H7N9s only	0.0004073	0.853954	0.549214	0.958237
	Day 3 NW	peak Calu	all viruses	0.00265	0.405	0.151	0.608
	Day 3 NW	peak Calu	mammalian only	0.3437	0.202	-0.22	0.56
	Day 3 NW	peak Calu	avian only	0.03341	0.403	0.035	0.675
	Day 3 NW	peak Calu	egg titered only	0.0481	0.408	0.005	0.696
	Day 3 NW	peak Calu	cell titered only	0.2821	0.207	-0.173	0.533
	Day 3 NW	peak Calu	H1vs only	0.3188	0.406	-0.419	0.863
	Day 3 NW	peak Calu	H3N2vs only	0.02751	0.763	0.127	0.955
	Day 3 NW	peak Calu	H7N9s only	0.05104	0.574	-0.001	0.863
	Day 5 NW	peak Calu	all viruses	0.000381	0.47	0.229	0.657
	Day 5 NW	peak Calu	mammalian only	0.5498	0.128	-0.29	0.506
	Day 5 NW	peak Calu	avian only	0.006131	0.505	0.163	0.739
	Day 5 NW	peak Calu	egg titered only	0.0111	0.509	0.133	0.757
	Day 5 NW	peak Calu	cell titered only	0.2712	0.211	-0.168	0.536
	Day 5 NW	peak Calu	H1vs only	0.4893	0.288	-0.523	0.825
	Day 5 NW	peak Calu	H3N2vs only	0.2082	0.499	-0.317	0.89
	Day 5 NW	peak Calu	H7N9s only	0.02092	0.655	0.129	0.893
	Day 1 NW	24 hr Calu	all viruses	0.001004	0.439109	0.19155	0.634138
	Day 1 NW	24 hr Calu	mammalian only	0.1631	0.294	-0.124	0.623
	Day 1 NW	24 hr Calu	avian only	0.008272	0.489019	0.141815	0.729081
	Day 1 NW	24 hr Calu	egg titered only	0.0722	0.373506	-0.0351929	0.675174
	Day 1 NW	24 hr Calu	cell titered only	0.0126	0.457442	0.109253	0.706
	Day 1 NW	24 hr Calu	H1vs only	0.05732	0.691794	-0.0251285	0.938809
	Day 1 NW	24 hr Calu	H3N2vs only	0.6006	0.220031	-0.573575	0.800575
	Day 1 NW	24 hr Calu	H7N9s only	1.289e-06	0.955404	0.844608	0.987727
	Day 3 NW	24 hr Calu	all viruses	0.9566	0.008	-0.263	0.277
	Day 5 NW	24 hr Calu	all viruses	0.1728	0.19	-0.085	0.438

## Sheet: Supplemental Table 2B
	Supplemental Table 2B: Pearson correlations between Calu-3 in vitro (37C) and in vivo IAV day 3 necropsy titers
	Variable 1	Variable 2	Dataset	RS-p	r	LCL	UCL
	Day 3 NT	peak Calu	all viruses	0.001146	0.455348	0.196658	0.654769
	Day 3 NT	peak Calu	mammalian only	0.7289	0.0783463	-0.354988	0.483969
	Day 3 NT	peak Calu	avian only	0.009643	0.497897	0.136959	0.742122
	Day 3 NT	peak Calu	egg titered only	0.01114	0.530219	0.13988	0.777926
	Day 3 NT	peak Calu	cell titered only	0.4559	0.152882	-0.249229	0.510031
	Day 3 NT	peak Calu	H1vs only	0.3908	-0.353157	-0.847036	0.467977
	Day 3 NT	peak Calu	H3N2vs only	0.3641	0.372047	-0.450817	0.85307
	day 3 NT	peak Calu	H7N9s only	0.03547	0.635883	0.0582136	0.894537
	Day 3 Tr	peak Calu	all viruses	0.4002	0.140488	-0.187621	0.440393
	Day 3 Tr	peak Calu	mammalian only	0.2562	-0.266436	-0.634185	0.19962
	Day 3 Tr	peak Calu	avian only	0.2525	0.284499	-0.210305	0.663271
	Day 3 Tr	peak Calu	egg titered only	0.2808	0.297961	-0.252903	0.702932
	Day 3 Tr	peak Calu	cell titered only	0.5786	-0.122179	-0.508759	0.305404
	Day 3 Tr	peak Calu	H1vs only	0.4266	-0.32871	-0.839035	0.489301
	Day 3 Tr	peak Calu	H3N2vs only	0.2777	-0.531589	-0.938336	0.492403
	Day 3 Tr	peak Calu	H7N9s only	0.001779	0.879394	0.517514	0.974427
	Day 3 Lg	peak Calu	all viruses	0.06202	0.30163	-0.0153474	0.563518
	Day 3 Lg	peak Calu	mammalian only	0.01666	-0.605916	-0.853319	-0.135806
	Day 3 Lg	peak Calu	avian only	0.053	0.399662	-0.00445287	0.691563
	Day 3 Lg	peak Calu	egg titered only	0.1037	0.38489	-0.0840052	0.714236
	Day 3 Lg	peak Calu	cell titered only	0.4229	-0.189782	-0.583315	0.27591
	Day 3 Lg	peak Calu	H1vs only	0.228	-0.523392	-0.915579	0.379078
	Day 3 Lg	peak Calu	H3N2vs only	0.7292	-0.270785	-0.977484	0.933153
	Day 3 Lg	peak Calu	H7N9s only	0.0001642	0.940005	0.734274	0.987594

## Sheet: Supplemental Table 2C
	Supplemental Table 2C: Pearson correlations between Calu-3 in vitro (33C) and in vivo IAV titers
	Variable 1	Variable 2	Dataset	RS-p	r	LCL	UCL
	peak NW	peak Calu	all viruses 33C	0.1471	0.243125	-0.0878115	0.525729
	peak NW	peak Calu	mammalian only	0.4949	-0.191	-0.641	0.356
	peak NW	peak Calu	avian only	0.103	0.365735	-0.0783167	0.688689
	peak NW	peak Calu	egg titered only	0.2856	0.274912	-0.237056	0.667373
	peak NW	peak Calu	cell titered only	0.3475	0.22173	-0.244812	0.604898
	peak NW	peak Calu	H1vs only	0.403	0.344766	-0.475405	0.844315
	peak NW	peak Calu	H7N9s only	0.002781	0.893537	0.509965	0.980707
	Day 1 NW	peak Calu	all viruses 33C	0.0426	0.335	0.012	0.59459
	Day 1 NW	peak Calu	mammalian only	0.4871	-0.195	-0.643	0.353
	Day 1 NW	peak Calu	avian only	0.02272	0.494376	0.0796987	0.763187
	Day 1 NW	peak Calu	egg titered only	0.05237	0.47787	-0.00360224	0.779479
	Day 1 NW	peak Calu	cell titered only	0.3977	0.200072	-0.265999	0.590328
	Day 1 NW	peak Calu	H1vs only	0.4193	0.333615	-0.485099	0.840658
	Day 1 NW	peak Calu	H7N9s only	0.005818	0.862742	0.403187	0.97479
	Day 1 NW	24 hr Calu	all viruses 33C	0.0005674	0.539619	0.261285	0.735107
	Day 1 NW	24 hr Calu	mammalian only	0.4598	0.207	-0.342	0.65
	Day 1 NW	24 hr Calu	avian only	0.005027	0.588317	0.209951	0.81342
	Day 1 NW	24 hr Calu	egg titered only	0.08103	0.434932	-0.0577947	0.757271
	Day 1 NW	24 hr Calu	cell titered only	0.01954	0.517155	0.096783	0.780953
	Day 1 NW	24 hr Calu	H1vs only	0.04005	0.729342	0.0507539	0.947202
	Day 1 NW	24 hr Calu	H7N9s only	0.003473	0.885105	0.479502	0.979102
	Day 3 NW	24 hr Calu	all viruses 33C	0.7932	-0.045	-0.363	0.284
	Day 5 NW	24 hr Calu	all viruses 33C	0.8022	0.043	-0.285	0.362
	day 3 NT	24hr Calu	all viruses 33C	0.03912	-0.355441	-0.619182	-0.019635
	day 3 NT	24hr Calu	mammalian only	0.5591	-0.170889	-0.643154	0.395555
	day 3 NT	24hr Calu	avian only	0.3528	-0.21933	-0.603296	0.247182
	day 3 NT	24hr Calu	egg titered only	0.6477	-0.123827	-0.583704	0.396197
	day 3 NT	24hr Calu	cell titered only	0.8962	-0.0417887	-0.498925	0.43354
	day 3 NT	24hr Calu	H1vs only	0.5858	0.228735	-0.567392	0.803842
	day 3 NT	24hr Calu	H7N9s only	0.6397	0.217	-0.640549	0.833917
	day 3 Tr	24hr Calu	all viruses 33C	0.4195	-0.161985	-0.51057	0.23233
	day 3 Tr	24hr Calu	mammalian only	0.188	-0.373795	-0.754697	0.195571
	day 3 Tr	24hr Calu	avian only	0.2226	0.363161	-0.234809	0.761727
	day 3 Tr	24hr Calu	egg titered only	0.4413	0.275348	-0.42858	0.771263
	day 3 Tr	24hr Calu	cell titered only	0.2813	-0.277267	-0.668785	0.234649
	day 3 Tr	24hr Calu	H1vs only	0.9498	-0.0267947	-0.717912	0.690924
	day 3 Tr	24hr Calu	H7N9s only	0.1119	0.712765	-0.234367	0.965709

## Sheet: Supplemental Table 2D
	Supplemental Table 2D: Pearson correlations between Calu-3 in vitro viral titers and in vivo non-titer measures
	Variable 1	Variable 2	Dataset	RS-p	r	LCL	UCL
	PB2	peak Calu	egg titered only	0.09389	0.349726	-0.0624862	0.66001
	PB2	peak Calu	cell titered only	0.8038	0.0482359	-0.324	0.407537
	PB2	24hr Calu (37C)	egg titered only	0.009508	0.518062	0.14496	0.762176
	PB2	24hr Calu (37C)	cell titered only	0.7039	0.0737258	-0.300911	0.428649
	PB2	24hr Calu (33C)	egg titered only	5.029e-05	0.822646	0.565665	0.93399
	PB2	24hr Calu (33C)	cell titered only	0.7203	-0.0854245	-0.508715	0.371126
	PB2	peak NW	egg titered only	0.9604	-0.0106976	-0.412315	0.394401
	PB2	peak NW	cell titered only	0.2182	0.235773	-0.143098	0.554374
	PB2	day 1 NW	egg titered only	0.2179	0.261031	-0.159121	0.60113
	PB2	day 1 NW	cell titered only	0.398	0.163078	-0.216359	0.499716
	PB2	day 3 NT	egg titered only	0.4088	-0.185395	-0.562998	0.256242
	PB2	day 3 NT	cell titered only	0.1314	0.303788	-0.0947088	0.618374
	cont wt loss	peak Calu	egg titered	0.06154	0.387263	-0.0191208	0.683831
	cont wt loss	peak Calu	cell titered	0.423	0.154693	-0.224544	0.493234
	cont wt loss	peak Calu	H1vs only	0.3461	0.385145	-0.438551	0.857179
	cont wt loss	peak Calu	H3N2vs only	0.1792	-0.527375	-0.898238	0.282154
	cont wt loss	24hr Calu (37C)	egg titered	0.0126	0.501171	0.12255	0.752445
	cont wt loss	24hr Calu (37C)	cell titered	0.1944	0.248108	-0.130241	0.563384
	cont wt loss	24hr Calu (37C)	H1vs only	0.6424	0.195643	-0.590429	0.791233
	cont wt loss	24hr Calu (37C)	H3N2vs only	0.2545	-0.457657	-0.87889	0.364598
	cont wt loss	24hr Calu (33C)	egg titered	0.01212	0.592919	0.157023	0.835469
	cont wt loss	24hr Calu (33C)	cell titered	0.04279	0.457009	0.0181615	0.748214
	cont wt loss	24hr Calu (33C)	H1vs only	0.2465	0.464226	-0.357344	0.880774
	cont wt loss	peak NW	egg titered	0.7186	0.077579	-0.336344	0.46638
	cont wt loss	peak NW	cell titered	0.03947	0.384461	0.0209002	0.658219
	cont wt loss	peak NW	H1vs only	0.06182	0.683167	-0.0414705	0.936838
	cont wt loss	peak NW	H3N2vs only	0.9959	-0.00216566	-0.705762	0.703581
	cont wt loss	day 1 NW	egg titered	0.07535	0.369749	-0.0395466	0.672794
	cont wt loss	day 1 NW	cell titered	0.0243	0.417317	0.059986	0.679841
	cont wt loss	day 1 NW	H1vs only	0.08951	0.636822	-0.123086	0.925966
	cont wt loss	day 1 NW	H3N2vs only	0.9578	-0.0224953	-0.715821	0.693166
	cont wt loss	day 3 NT	egg titered	0.7677	0.0667975	-0.365093	0.475028
	cont wt loss	day 3 NT	cell titered	0.9036	-0.0249653	-0.408368	0.365925
	cont wt loss	day 3 NT	H1vs only	0.5398	0.256463	-0.54708	0.814023
	cont wt loss	day 3 NT	H3N2vs only	0.6712	-0.17917	-0.784762	0.601438
