# Supplementary material for: Utility of Human In Vitro Data in Risk Assessments of Influenza A Virus Using the Ferret Model
Source: J Virol. 2023 Jan 5;97(1):e01536-22. doi: 10.1128/jvi.01536-22 (PMC9888249; doi:10.1128/jvi.01536-22)
Supplement: Supplemental file 3 — Table S3. Download jvi.01536-22-s0003.xlsx, XLSX file, 0.04 MB [file jvi.01536-22-s0003.xlsx]

## Sheet: Supplemental Table 3A
	Supplemental Table 3A: Pearson correlations between Calu-3 data generated in vitro and MM-predicted values
	Variable 1	Variable 2	Dataset	RS-p	r	LCL	UCL
	peak Calu (37C)	peak Calu MM (37C)	all viruses	2.2e-16	0.985	0.974	0.991
	peak Calu (37C)	peak Calu MM (37C)	egg titered	2.2e-16	0.995	0.988	0.998
	peak Calu (37C)	peak Calu MM (37C)	cell titered	4.957e-15	0.949	0.893	0.976
	peak Calu (33C)	peak Calu MM (33C)	all viruses	2.2e-16	0.986	0.972	0.993
	peak Calu (33C)	peak Calu MM (33C)	egg titered	7.502e-13	0.988	0.966	0.996
	peak Calu (33C)	peak Calu MM (33C)	cell titered	3.243e-16	0.988	0.97	0.996
	24 hr Calu (37C)	24 hr Calu MM (37C)	all viruses	2.2e-16	0.948	0.911	0.97
	24 hr Calu (37C)	24 hr Calu MM (37C)	egg titered	2.2e-16	0.982	0.956	0.992
	24 hr Calu (37C)	24 hr Calu MM (37C)	cell titered	2.397e-10	0.883	0.763	0.944
	24 hr Calu (33C)	24 hr Calu MM (33C)	all viruses	2.2e-16	0.939	0.883	0.969
	24 hr Calu (33C)	24 hr Calu MM (33C)	egg titered	1.327e-12	0.987	0.963	0.996
	24 hr Calu (33C)	24 hr Calu MM (33C)	cell titered	1.643e-07	0.889	0.736	0.955
	peak NW	peak Calu MM (37C)	all viruses	0.02129	0.319	0.05	0.544
	peak NW	peak Calu MM (37C)	egg titered	0.009599	0.528	0.148	0.772
	peak NW	peak Calu MM (37C)	cell titered	0.8954	0.026	-0.344	0.388
	day 3 NT	peak Calu MM (37C)	all viruses	0.0006874	0.473	0.218	0.667
	day 3 NT	peak Calu MM (37C)	egg titered	0.006524	0.562	0.184	0.795
	day 3 NT	peak Calu MM (37C)	cell titered	0.5701	0.117	-0.283	0.482
	day 3 Lg	peak Calu MM (37C)	all viruses	0.05418	0.311	-0.005	0.57
	day 3 Lg	peak Calu MM (37C)	egg titered	0.08191	0.409	-0.055	0.728
	day 3 Lg	peak Calu MM (37C)	cell titered	0.4334	-0.186	-0.58	0.28
	day 1 NW	24 hr Calu MM (33C)	all viruses	0.0006134	0.543	0.262	0.74
	day 1 NW	24 hr Calu MM (33C)	egg titered	0.1513	0.376	-0.147	0.735
	day 1 NW	24 hr Calu MM (33C)	cell titered	0.006344	0.588	0.197	0.818

## Sheet: Supplemental Table 3B
	Supplemental Table 3B: Pearson correlations between MM-predicted Calu-3 peak titer values and in vivo titers
	Variable 1	Variable 2	Dataset	RS-p	r	LCL	UCL
	peak NW	maxlog10V (37C)	all viruses	0.02219	0.317	0.048	0.543
	peak NW	maxlog10V (37C)	egg titered	0.006265	0.552	0.182	0.786
	peak NW	maxlog10V (37C)	cell titered	0.9416	0.014	-0.354	0.379
	day 3 NT	maxlog10V (37C)	all viruses	0.0001807	0.515	0.27	0.697
	day 3 NT	maxlog10V (37C)	egg titered	0.003992	0.388	0.221	0.809
	day 3 NT	maxlog10V (37C)	cell titered	0.584	0.113	-0.287	0.479
	day 3 Lg	maxlog10V (37C)	all viruses	0.08617	0.278	-0.041	0.546
	day 3 Lg	maxlog10V (37C)	egg titered	0.166	0.332	-0.148	0.683
	day 3 Lg	maxlog10V (37C)	cell titered	0.428	-0.188	-0.582	0.278
	day 1 NW	maxlog10V (33C)	all viruses	0.09485	0.283	-0.051	0.559
	day 1 NW	maxlog10V (33C)	egg titered	0.05337	0.491	-0.006	0.794
	day 1 NW	maxlog10V (33C)	cell titered	0.552	0.141	-0.321	0.55
	peak NW	meanlog10V (37C)	all viruses	0.02237	0.316	0.047	0.542
	peak NW	meanlog10V (37C)	egg titered	0.08849	0.363	-0.058	0.674
	peak NW	meanlog10V (37C)	cell titered	0.1581	0.269	-0.108	0.579
	day 3 NT	meanlog10V (37C)	all viruses	0.03794	0.301	0.017	0.539
	day 3 NT	meanlog10V (37C)	egg titered	0.03342	0.455	0.041	0.735
	day 3 NT	meanlog10V (37C)	cell titered	0.3486	0.192	-0.211	0.539
	day 3 Lg	meanlog10V (37C)	all viruses	0.00549	0.436	0.14	0.661
	day 3 Lg	meanlog10V (37C)	egg titered	0.001969	0.663	0.299	0.859
	day 3 Lg	meanlog10V (37C)	cell titered	0.8155	-0.056	-0.486	0.397
	day 1 NW	meanlog10V (33C)	all viruses	0.003545	0.473	0.172	0.694
	day 1 NW	meanlog10V (33C)	egg titered	0.1138	0.411	-0.106	0.753
	day 1 NW	meanlog10V (33C)	cell titered	0.04145	0.46	0.022	0.75

## Sheet: Supplemental Table 3C
	Supplemental Table 3C: Examination of timepoint selection with use of mathematical modelling
	Variable 1	Variable 2	Dataset	RS-p	r	LCL	UCL
	24 hr Calu (37C)	Day 1 NW	all viruses	0.001004	0.439	0.192	0.634
	24 hr Calu (37C)	Day 1 NW	egg titered only	0.0722	0.374	-0.035	0.675
	24 hr Calu (37C)	Day 1 NW	cell titered only	0.0126	0.457	0.109	0.706
	24 hr Calu MM (37C)	Day 1 NW	all viruses	0.0009012	0.447	0.198	0.641
	24 hr Calu MM (37C)	Day 1 NW	egg titered only	0.07481	0.379	-0.04	0.684
	24 hr Calu MM (37C)	Day 1 NW	cell titered only	0.02035	0.429	0.074	0.687
	16 hr Calu MM (37C)	Day 1 NW	all viruses	0.00991	0.355	0.09	0.572
	16 hr Calu MM (37C)	Day 1 NW	egg titered only	0.2035	0.275	-0.154	0.617
	16 hr Calu MM (37C)	Day 1 NW	cell titered only	0.04802	0.37	0.004	0.649
	12 hr Calu MM (37C)	Day 1 NW	all viruses	0.04806	0.275	0.003	0.51
	12 hr Calu MM (37C)	Day 1 NW	egg titered only	0.3881	0.189	-0.242	0.558
	12 hr Calu MM (37C)	Day 1 NW	cell titered only	0.02106	0.427	0.071	0.686
	24 hr Calu (33C)	Day 1 NW	all viruses	0.0005674	0.54	0.261	0.735
	24 hr Calu (33C)	Day 1 NW	egg titered only	0.08103	0.435	-0.058	0.757
	24 hr Calu (33C)	Day 1 NW	cell titered only	0.01954	0.517	0.097	0.781
	24 hr Calu MM (33C)	Day 1 NW	all viruses	0.0006134	0.543	0.261	0.74
	24 hr Calu MM (33C)	Day 1 NW	egg titered only	0.1513	0.376	-0.147	0.735
	24 hr Calu MM (33C)	Day 1 NW	cell titered only	0.006344	0.588	0.197	0.818
	16 hr Calu MM (33C)	Day 1 NW	all viruses	0.02078	0.384	0.063	0.632
	16 hr Calu MM (33C)	Day 1 NW	egg titered only	0.3228	0.264	-0.266	0.672
	16 hr Calu MM (33C)	Day 1 NW	cell titered only	0.007712	0.578	0.181	0.812
	12 hr Calu MM (33C)	Day 1 NW	all viruses	0.1004	0.278	-0.055	0.556
	12 hr Calu MM (33C)	Day 1 NW	egg titered only	0.4281	0.213	-0.316	0.641
	12 hr Calu MM (33C)	Day 1 NW	cell titered only	0.02112	0.512	0.089	0.778

## Sheet: Supplemental Table 3D
	Supplemental Table 3D: Pearson correlations between MM-predicted in vitro parameters and in vivo titer measures
	Variable 1	Variable 2	Dataset	RS-p	r	LCL	UCL
	peak NW	t1plog10Vmm (37C)	egg titered only	0.2774	0.236	-0.195	0.591
	peak NW	t1plog10Vmm (37C)	cell titered only	0.02556	-0.414	-0.678	-0.064
	day 1 NW	t1plog10Vmm (37C)	egg titered only	0.7908	-0.059	-0.46	0.362
	day 1 NW	t1plog10Vmm (37C)	cell titered only	0.02423	-0.418	-0.68	-0.06
	day 3 NT	t1plog10Vmm (37C)	egg titered only	0.6871	0.091	-0.344	0.494
	day 3 NT	t1plog10Vmm (37C)	cell titered only	0.2566	-0.231	-0.567	0.172
	day 3 Lg	t1plog10Vmm (37C)	egg titered only	0.009282	-0.58	-0.818	-0.17
	day 3 Lg	t1plog10Vmm (37C)	cell titered only	0.3261	-0.231	-0.611	0.235
	peak NW	t1plog10Vmm (33C)	egg titered only	0.2141	0.329	-0.2	0.709
	peak NW	t1plog10Vmm (33C)	cell titered only	0.01979	-0.517	-0.781	-0.097
	day 1 NW	t1plog10Vmm (33C)	egg titered only	0.6638	0.118	-0.401	0.58
	day 1 NW	t1plog10Vmm (33C)	cell titered only	0.02108	-0.512	-0.778	0.089
	day 3 NT	t1plog10Vmm (33C)	egg titered only	0.1277	0.397	-0.123	0.746
	day 3 NT	t1plog10Vmm (33C)	cell titered only	0.6086	-0.129	-0.562	0.359
	day 3 Lg	t1plog10Vmm (33C)	egg titered only	0.9035	-0.034	-0.537	0.487
	day 3 Lg	t1plog10Vmm (33C)	cell titered only	0.09547	-0.431	-0.764	0.082
	peak NW	tmeanlog10V (37C)	egg titered only	0.8965	0.029	-0.388	0.436
	peak NW	tmeanlog10V (37C)	cell titered only	0.0483	-0.37	-0.648	-0.004
	day 1 NW	tmeanlog10V (37C)	egg titered only	0.2158	-0.268	-0.613	0.161
	day 1 NW	tmeanlog10V (37C)	cell titered only	0.03524	-0.392	-0.663	-0.03
	day 3 NT	tmeanlog10V (37C)	egg titered only	0.5075	-0.149	-0.537	0.291
	day 3 NT	tmeanlog10V (37C)	cell titered only	0.237	-0.24	-0.574	0.162
	day 3 Lg	tmeanlog10V (37C)	egg titered only	0.003832	-0.63	-0.843	-0.246
	day 3 Lg	tmeanlog10V (37C)	cell titered only	0.6311	-0.114	-0.53	0.346
	peak NW	tmeanlog10V (33C)	egg titered only	0.5657	-0.155	-0.604	0.369
	peak NW	tmeanlog10V (33C)	cell titered only	0.01078	-0.557	-0.802	-0.152
	day 1 NW	tmeanlog10V (33C)	egg titered only	0.279	-0.288	-0.686	0.242
	day 1 NW	tmeanlog10V (33C)	cell titered only	0.01177	-0.551	-0.799	-0.144
	day 3 NT	tmeanlog10V (33C)	egg titered only	0.4566	0.2	-0.328	0.633
	day 3 NT	tmeanlog10V (33C)	cell titered only	0.6857	-0.102	-0.543	0.383
	day 3 Lg	tmeanlog10V (33C)	egg titered only	0.08512	-0.459	-0.786	0.069
	day 3 Lg	tmeanlog10V (33C)	cell titered only	0.1324	-0.393	-0.744	0.128
	peak NW	growth (37C)	egg titered only	0.7169	0.08	-0.344	0.476
	peak NW	growth (37C)	cell titered only	0.239	0.226	-0.153	0.547
	day 1 NW	growth (37C)	egg titered only	0.1217	0.332	-0.093	0.655
	day 1 NW	growth (37C)	cell titered only	0.1288	0.289	-0.087	0.593
	day 3 NT	growth (37C)	egg titered only	0.1036	0.356	-0.077	0.676
	day 3 NT	growth (37C)	cell titered only	0.388	0.177	-0.226	0.528
	day 3 Lg	growth (37C)	egg titered only	0.01636	0.543	0.117	0.78
	day 3 Lg	growth (37C)	cell titered only	0.6883	-0.096	-0.516	0.362
	peak NW	growth (33C)	egg titered only	0.1166	0.408	-0.11	0.752
	peak NW	growth (33C)	cell titered only	0.2442	0.273	-0.193	0.638
	day 1 NW	growth (33C)	egg titered only	0.05424	0.49	-0.008	0.793
	day 1 NW	growth (33C)	cell titered only	0.2525	0.268	-0.198	0.635
	day 3 NT	growth (33C)	egg titered only	0.6983	0.105	-0.412	0.571
	day 3 NT	growth (33C)	cell titered only	0.699	0.098	-0.387	0.54
	day 3 Lg	growth (33C)	egg titered only	0.07965	0.466	-0.06	0.79
	day 3 Lg	growth (33C)	cell titered only	0.9365	0.022	-0.479	0.512
	peak NW	tinf (37C)	egg titered only	0.3956	-0.186	-0.556	0.245
	peak NW	tinf (37C)	cell titered only	0.2686	-0.212	-0.537	0.167
	day 1 NW	tinf (37C)	egg titered only	0.04547	-0.421	-0.71	-0.011
	day 1 NW	tinf (37C)	cell titered only	0.1489	-0.275	-0.583	0.102
	day 3 NT	tinf (37C)	egg titered only	0.1244	-0.338	-0.665	0.098
	day 3 NT	tinf (37C)	cell titered only	0.2657	-0.227	-0.564	0.176
	day 3 Lg	tinf (37C)	egg titered only	0.005411	-0.611	-0.834	-0.218
	day 3 Lg	tinf (37C)	cell titered only	0.8259	0.053	-0.399	0.484
	peak NW	tinf (33C)	egg titered only	0.1302	-0.395	-0.745	0.125
	peak NW	tinf (33C)	cell titered only	0.11	-0.368	-0.697	0.089
	day 1 NW	tinf (33C)	egg titered only	0.06438	-0.472	-0.785	0.03
	day 1 NW	tinf (33C)	cell titered only	0.1188	-0.36	-0.692	0.098
	day 3 NT	tinf (33C)	egg titered only	0.8515	-0.051	-0.533	0.456
	day 3 NT	tinf (33C)	cell titered only	0.2989	-0.259	-0.648	0.236
	day 3 Lg	tinf (33C)	egg titered only	0.0831	-0.462	-0.788	0.066
	day 3 Lg	tinf (33C)	cell titered only	0.4063	-0.223	-0.647	0.307

## Sheet: Supplemental Table 3E
	Supplemental Table 3E: Correlations between MM-predicted in vitro parameters and slope13
	Variable 1	Variable 2	Dataset	RS-p	r	LCL	UCL
	slope1,3	growth (37C)	all viruses	0.0001435	-0.503	-0.682	-0.267
	slope1,3	log10tinf (37C)	all viruses	0.0001269	0.507	0.271	0.685
	slope1,3	t1plog10Vmm (37C)	all viruses	1.078e-05	0.569	0.35	0.729
	slope1,3	tmeanlog10V (37C)	all viruses	8.685e-06	0.574	0.357	0.732
	slope1,3	growth (37C)	avian	0.002552	-0.548	-0.765	-0.22
	slope1,3	log10tinf (37C)	avian	0.004797	0.518	0.179	0.746
	slope1,3	t1plog10Vmm (37C)	avian	0.002776	0.544	0.214	0.762
	slope1,3	tmeanlog10V (37C)	avian	0.00164	0.567	0.246	0.776
	slope1,3	growth (37C)	mammalian	0.457	-0.159	-0.529	0.261
	slope1,3	log10tinf (37C)	mammalian	0.439	0.166	-0.255	0.533
	slope1,3	t1plog10Vmm (37C)	mammalian	0.3284	0.208	-0.213	0.564
	slope1,3	tmeanlog10V (37C)	mammalian	0.3764	0.189	-0.232	0.55
	slope1,3	growth (33C)	all viruses	0.0003425	-0.563	-0.753	-0.289
	slope1,3	log10tinf (33C)	all viruses	0.0002527	0.574	0.302	0.76
	slope1,3	t1plog10Vmm (33C)	all viruses	0.0001051	0.601	0.34	0.776
	slope1,3	tmeanlog10V (33C)	all viruses	1.76e-05	0.65	0.409	0.807
	slope1,3	growth (33C)	avian	0.02079	-0.501	-0.767	-0.089
	slope1,3	log10tinf (33C)	avian	0.01559	0.52	0.114	0.777
	slope1,3	t1plog10Vmm (33C)	avian	0.004894	0.59	0.212	0.814
	slope1,3	tmeanlog10V (33C)	avian	0.003856	0.602	0.231	0.821
	slope1,3	growth (33C)	mammalian	0.3853	-0.242	-0.671	0.309
	slope1,3	log10tinf (33C)	mammalian	0.3753	0.247	-0.304	0.674
	slope1,3	t1plog10Vmm (33C)	mammalian	0.1547	0.387	-0.157	0.75
	slope1,3	tmeanlog10V (33C)	mammalian	0.1186	0.42	-0.117	0.767

## Sheet: Supplemental Table 3F
	Supplemental Table 3F: Pearson correlations between MM-predicted in vitro temperature differences and in vivo titer measures
	Variable 1	Variable 2	Dataset	RS-p	r	LCL	UCL
	peakNW	24h.MM (37C-33C)	all viruses	0.93	0.01	-0.26	0.31
	peakNW	24h.MM (37C-33C)	egg titered	0.98	-0.01	-0.38	0.41
	peakNW	24h.MM (37C-33C)	cell titered	0.82	0.05	-0.39	0.47
	peakNW	24h.MM (37C-33C)	mammalian	0.52	0.15	-0.19	0.49
	peakNW	24h.MM (37C-33C)	avian	0.58	0.12	-0.24	0.5
	NW1	24h.MM (37C-33C)	all viruses	0.98	0	-0.29	0.29
	NW1	24h.MM (37C-33C)	egg titered	0.94	-0.02	-0.4	0.36
	NW1	24h.MM (37C-33C)	cell titered	0.84	0.04	-0.41	0.46
	NW1	24h.MM (37C-33C)	mammalian	0.48	0.16	-0.18	0.5
	NW1	24h.MM (37C-33C)	avian	0.37	0.19	-0.13	0.49
	NW3	24h.MM (37C-33C)	all viruses	0.72	0.06	-0.23	0.38
	NW3	24h.MM (37C-33C)	egg titered	0.92	-0.03	-0.39	0.45
	NW3	24h.MM (37C-33C)	cell titered	0.48	0.14	-0.3	0.66
	NW3	24h.MM (37C-33C)	mammalian	0.73	-0.08	-0.52	0.53
	NW3	24h.MM (37C-33C)	avian	0.82	-0.05	-0.36	0.33
	NT	24h.MM (37C-33C)	all viruses	0.16	0.22	-0.15	0.57
	NT	24h.MM (37C-33C)	egg titered	0.68	0.11	-0.44	0.62
	NT	24h.MM (37C-33C)	cell titered	0.027	0.44	-0.02	0.76
	NT	24h.MM (37C-33C)	mammalian	0.84	-0.05	-0.62	0.6
	NT	24h.MM (37C-33C)	avian	0.92	-0.02	-0.47	0.45
	Lg	24h.MM (37C-33C)	all viruses	0.1	0.27	-0.07	0.54
	Lg	24h.MM (37C-33C)	egg titered	0.15	0.37	-0.17	0.74
	Lg	24h.MM (37C-33C)	cell titered	0.58	0.13	-0.29	0.48
	Lg	24h.MM (37C-33C)	mammalian	0.063	-0.49	-0.79	-0.01
	Lg	24h.MM (37C-33C)	avian	0.078	0.37	-0.1	0.71
	slope13	24h.MM (37C-33C)	all viruses	0.76	0.05	-0.26	0.32
	slope13	24h.MM (37C-33C)	egg titered	0.97	-0.01	-0.52	0.4
	slope13	24h.MM (37C-33C)	cell titered	0.66	0.09	-0.31	0.48
	slope13	24h.MM (37C-33C)	mammalian	0.31	-0.23	-0.6	0.24
	slope13	24h.MM (37C-33C)	avian	0.3	-0.22	-0.59	0.1
	slope35	24h.MM (37C-33C)	all viruses	0.042	0.3	0.04	0.5
	slope35	24h.MM (37C-33C)	egg titered	0.088	0.41	0.08	0.67
	slope35	24h.MM (37C-33C)	cell titered	0.3	0.21	-0.26	0.51
	slope35	24h.MM (37C-33C)	mammalian	0.09	0.38	-0.17	0.66
	slope35	24h.MM	avian	0.15	0.31	-0.05	0.58
	peakNW	maxlog10V (37C-33C)	all viruses	0.89	-0.02	-0.23	0.16
	peakNW	maxlog10V (37C-33C)	egg titered	0.55	0.15	-0.2	0.47
	peakNW	maxlog10V (37C-33C)	cell titered	0.48	0.14	-0.22	0.47
	peakNW	maxlog10V (37C-33C)	mammalian	0.17	0.31	-0.08	0.6
	peakNW	maxlog10V (37C-33C)	avian	0.82	0.05	-0.25	0.31
	NW1	maxlog10V (37C-33C)	all viruses	0.0029	-0.43	-0.66	-0.1
	NW1	maxlog10V (37C-33C)	egg titered	0.056	-0.46	-0.76	-0.01
	NW1	maxlog10V (37C-33C)	cell titered	0.46	0.15	-0.21	0.48
	NW1	maxlog10V (37C-33C)	mammalian	0.16	0.32	-0.08	0.61
	NW1	maxlog10V (37C-33C)	avian	0.022	-0.46	-0.72	-0.08
	NW3	maxlog10V (37C-33C)	all viruses	0.059	0.28	0.01	0.51
	NW3	maxlog10V (37C-33C)	egg titered	0.23	0.3	0.02	0.56
	NW3	maxlog10V (37C-33C)	cell titered	0.52	-0.13	-0.47	0.3
	NW3	maxlog10V (37C-33C)	mammalian	0.87	0.04	-0.32	0.49
	NW3	maxlog10V (37C-33C)	avian	0.26	0.24	-0.07	0.47
	NT	maxlog10V (37C-33C)	all viruses	0.0002	0.54	0.32	0.73
	NT	maxlog10V (37C-33C)	egg titered	0.14	0.37	-0.01	0.72
	NT	maxlog10V (37C-33C)	cell titered	0.24	0.24	-0.15	0.59
	NT	maxlog10V (37C-33C)	mammalian	0.2	0.31	-0.22	0.71
	NT	maxlog10V (37C-33C)	avian	0.057	0.4	0.07	0.69
	Lg	maxlog10V (37C-33C)	all viruses	0.9	-0.02	-0.29	0.28
	Lg	maxlog10V (37C-33C)	egg titered	0.47	-0.19	-0.5	0.14
	Lg	maxlog10V (37C-33C)	cell titered	0.26	0.25	-0.13	0.58
	Lg	maxlog10V (37C-33C)	mammalian	0.21	0.34	-0.19	0.78
	Lg	maxlog10V (37C-33C)	avian	0.31	-0.22	-0.49	0.1
	slope13	maxlog10V (37C-33C)	all viruses	1.5e-05	0.6	0.21	0.78
	slope13	maxlog10V (37C-33C)	egg titered	0.0013	0.7	0.29	0.87
	slope13	maxlog10V (37C-33C)	cell titered	0.16	-0.28	-0.62	0.16
	slope13	maxlog10V (37C-33C)	mammalian	0.22	-0.28	-0.64	0.17
	slope13	maxlog10V (37C-33C)	avian	0.00086	0.63	0.16	0.84
	slope35	maxlog10V (37C-33C)	all viruses	0.95	-0.01	-0.26	0.25
	slope35	maxlog10V (37C-33C)	egg titered	0.51	-0.16	-0.53	0.24
	slope35	maxlog10V (37C-33C)	cell titered	0.14	0.29	-0.14	0.62
	slope35	maxlog10V (37C-33C)	mammalian	0.62	0.11	-0.36	0.49
	slope35	maxlog10V (37C-33C)	avian	0.66	-0.09	-0.39	0.27
	peakNW	meanlog10V (37C-33C)	all viruses	0.92	0.02	-0.21	0.23
	peakNW	meanlog10V (37C-33C)	egg titered	0.28	0.27	-0.07	0.56
	peakNW	meanlog10V (37C-33C)	cell titered	0.55	0.12	-0.31	0.5
	peakNW	meanlog10V (37C-33C)	mammalian	0.27	0.25	-0.06	0.51
	peakNW	meanlog10V (37C-33C)	avian	0.47	0.15	-0.11	0.39
	NW1	meanlog10V (37C-33C)	all viruses	0.015	-0.36	-0.61	0.03
	NW1	meanlog10V (37C-33C)	egg titered	0.21	-0.31	-0.66	0.34
	NW1	meanlog10V (37C-33C)	cell titered	0.54	0.12	-0.3	0.5
	NW1	meanlog10V (37C-33C)	mammalian	0.24	0.27	-0.03	0.52
	NW1	meanlog10V (37C-33C)	avian	0.097	-0.35	-0.63	0.2
	NW3	meanlog10V (37C-33C)	all viruses	0.02	0.35	0.06	0.62
	NW3	meanlog10V (37C-33C)	egg titered	0.14	0.36	0.12	0.66
	NW3	meanlog10V (37C-33C)	cell titered	0.89	0.03	-0.4	0.63
	NW3	meanlog10V (37C-33C)	mammalian	0.73	0.08	-0.57	0.81
	NW3	meanlog10V (37C-33C)	avian	0.13	0.32	0.09	0.56
	NT	meanlog10V (37C-33C)	all viruses	1.7e-06	0.66	0.54	0.79
	NT	meanlog10V (37C-33C)	egg titered	0.042	0.5	0.23	0.75
	NT	meanlog10V (37C-33C)	cell titered	0.018	0.47	0.11	0.73
	NT	meanlog10V (37C-33C)	mammalian	0.32	0.24	-0.48	0.64
	NT	meanlog10V (37C-33C)	avian	0.0082	0.54	0.33	0.77
	Lg	meanlog10V (37C-33C)	all viruses	0.24	0.2	-0.08	0.48
	Lg	meanlog10V (37C-33C)	egg titered	0.6	0.14	-0.29	0.54
	Lg	meanlog10V (37C-33C)	cell titered	0.2	0.28	-0.1	0.6
	Lg	meanlog10V (37C-33C)	mammalian	0.82	-0.06	-0.63	0.53
	Lg	meanlog10V (37C-33C)	avian	0.6	0.12	-0.27	0.5
	slope13	meanlog10V (37C-33C)	all viruses	2.8e-05	0.58	0.2	0.78
	slope13	meanlog10V (37C-33C)	egg titered	0.0055	0.63	0.05	0.85
	slope13	meanlog10V (37C-33C)	cell titered	0.61	-0.1	-0.49	0.35
	slope13	meanlog10V (37C-33C)	mammalian	0.4	-0.19	-0.69	0.29
	slope13	meanlog10V (37C-33C)	avian	0.0022	0.6	0.06	0.82
	slope35	meanlog10V (37C-33C)	all viruses	0.36	0.14	-0.11	0.37
	slope35	meanlog10V (37C-33C)	egg titered	0.8	0.06	-0.24	0.43
	slope35	meanlog10V (37C-33C)	cell titered	0.12	0.31	-0.24	0.62
	slope35	meanlog10V (37C-33C)	mammalian	0.27	0.25	-0.42	0.72
	slope35	meanlog10V (37C-33C)	avian	0.73	0.08	-0.16	0.36
	peakNW	t1plog10V (37C-33C)	all viruses	0.82	-0.04	-0.28	0.23
	peakNW	t1plog10V (37C-33C)	egg titered	0.65	-0.12	-0.52	0.25
	peakNW	t1plog10V (37C-33C)	cell titered	0.95	0.01	-0.36	0.39
	peakNW	t1plog10V (37C-33C)	mammalian	0.88	-0.04	-0.37	0.39
	peakNW	t1plog10V (37C-33C)	avian	0.74	-0.07	-0.41	0.22
	NW1	t1plog10V (37C-33C)	all viruses	0.69	-0.06	-0.29	0.22
	NW1	t1plog10V (37C-33C)	egg titered	0.45	-0.19	-0.56	0.19
	NW1	t1plog10V (37C-33C)	cell titered	0.95	0.01	-0.37	0.38
	NW1	t1plog10V (37C-33C)	mammalian	0.85	-0.04	-0.38	0.39
	NW1	t1plog10V (37C-33C)	avian	0.54	-0.13	-0.38	0.16
	NW3	t1plog10V (37C-33C)	all viruses	0.62	-0.08	-0.39	0.19
	NW3	t1plog10V (37C-33C)	egg titered	0.88	-0.04	-0.48	0.28
	NW3	t1plog10V (37C-33C)	cell titered	0.64	-0.09	-0.51	0.26
	NW3	t1plog10V (37C-33C)	mammalian	0.78	-0.06	-0.6	0.46
	NW3	t1plog10V (37C-33C)	avian	0.83	-0.05	-0.47	0.24
	NT	t1plog10V (37C-33C)	all viruses	0.38	-0.14	-0.54	0.25
	NT	t1plog10V (37C-33C)	egg titered	0.81	-0.06	-0.53	0.37
	NT	t1plog10V (37C-33C)	cell titered	0.29	-0.22	-0.68	0.32
	NT	t1plog10V (37C-33C)	mammalian	0.89	-0.03	-0.58	0.81
	NT	t1plog10V (37C-33C)	avian	0.71	-0.08	-0.55	0.38
	Lg	t1plog10V (37C-33C)	all viruses	0.066	-0.3	-0.61	0.09
	Lg	t1plog10V (37C-33C)	egg titered	0.092	-0.44	-0.82	0.21
	Lg	t1plog10V (37C-33C)	cell titered	0.95	-0.01	-0.42	0.4
	Lg	t1plog10V (37C-33C)	mammalian	0.12	0.42	-0.16	0.8
	Lg	t1plog10V (37C-33C)	avian	0.032	-0.45	-0.8	0.15
	slope13	t1plog10V (37C-33C)	all viruses	0.97	-0.01	-0.29	0.26
	slope13	t1plog10V (37C-33C)	egg titered	0.59	0.14	-0.2	0.45
	slope13	t1plog10V (37C-33C)	cell titered	0.62	-0.1	-0.46	0.28
	slope13	t1plog10V (37C-33C)	mammalian	0.95	-0.01	-0.41	0.48
	slope13	t1plog10V (37C-33C)	avian	0.71	0.08	-0.24	0.38
	slope35	t1plog10V (37C-33C)	all viruses	0.27	-0.17	-0.36	0.09
	slope35	t1plog10V (37C-33C)	egg titered	0.36	-0.23	-0.57	0.08
	slope35	t1plog10V (37C-33C)	cell titered	0.66	-0.09	-0.41	0.37
	slope35	t1plog10V (37C-33C)	mammalian	0.53	-0.14	-0.52	0.36
	slope35	t1plog10V (37C-33C)	avian	0.41	-0.18	-0.45	0.16
	peakNW	tmeanlog10V (37C-33C)	all viruses	0.99	0	-0.3	0.29
	peakNW	tmeanlog10V (37C-33C)	egg titered	0.74	0.08	-0.36	0.44
	peakNW	tmeanlog10V (37C-33C)	cell titered	0.69	-0.08	-0.5	0.38
	peakNW	tmeanlog10V (37C-33C)	mammalian	0.53	-0.15	-0.53	0.3
	peakNW	tmeanlog10V (37C-33C)	avian	0.98	0.01	-0.38	0.37
	NW1	tmeanlog10V (37C-33C)	all viruses	0.67	-0.06	-0.33	0.22
	NW1	tmeanlog10V (37C-33C)	egg titered	0.79	-0.07	-0.46	0.32
	NW1	tmeanlog10V (37C-33C)	cell titered	0.7	-0.08	-0.5	0.39
	NW1	tmeanlog10V (37C-33C)	mammalian	0.5	-0.16	-0.54	0.3
	NW1	tmeanlog10V (37C-33C)	avian	0.5	-0.14	-0.46	0.2
	NW3	tmeanlog10V (37C-33C)	all viruses	0.79	0.04	-0.27	0.3
	NW3	tmeanlog10V (37C-33C)	egg titered	0.51	0.17	-0.3	0.49
	NW3	tmeanlog10V (37C-33C)	cell titered	0.48	-0.14	-0.58	0.24
	NW3	tmeanlog10V (37C-33C)	mammalian	0.94	-0.02	-0.52	0.42
	NW3	tmeanlog10V (37C-33C)	avian	0.54	0.13	-0.26	0.41
	NT	tmeanlog10V (37C-33C)	all viruses	0.78	-0.04	-0.4	0.29
	NT	tmeanlog10V (37C-33C)	egg titered	0.71	0.1	-0.43	0.59
	NT	tmeanlog10V (37C-33C)	cell titered	0.11	-0.32	-0.74	0.23
	NT	tmeanlog10V (37C-33C)	mammalian	0.91	0.03	-0.6	0.69
	NT	tmeanlog10V (37C-33C)	avian	0.62	0.11	-0.34	0.52
	Lg	tmeanlog10V (37C-33C)	all viruses	0.079	-0.29	-0.58	0.07
	Lg	tmeanlog10V (37C-33C)	egg titered	0.11	-0.42	-0.77	0.15
	Lg	tmeanlog10V (37C-33C)	cell titered	0.62	-0.11	-0.5	0.32
	Lg	tmeanlog10V (37C-33C)	mammalian	0.24	0.32	-0.25	0.71
	Lg	tmeanlog10V (37C-33C)	avian	0.038	-0.44	-0.75	0.06
	slope13	tmeanlog10V (37C-33C)	all viruses	0.57	0.09	-0.16	0.34
	slope13	tmeanlog10V (37C-33C)	egg titered	0.38	0.22	-0.12	0.55
	slope13	tmeanlog10V (37C-33C)	cell titered	0.81	-0.05	-0.43	0.34
	slope13	tmeanlog10V (37C-33C)	mammalian	0.55	0.14	-0.32	0.57
	slope13	tmeanlog10V (37C-33C)	avian	0.25	0.25	-0.05	0.55
	slope35	tmeanlog10V (37C-33C)	all viruses	0.099	-0.25	-0.45	0.02
	slope35	tmeanlog10V (37C-33C)	egg titered	0.12	-0.38	-0.65	0
	slope35	tmeanlog10V (37C-33C)	cell titered	0.56	-0.12	-0.43	0.34
	slope35	tmeanlog10V (37C-33C)	mammalian	0.32	-0.23	-0.57	0.28
	slope35	tmeanlog10V (37C-33C)	avian	0.22	-0.26	-0.53	0.11
	peakNW	growth (37C-33C)	all viruses	0.26	0.17	-0.15	0.47
	peakNW	growth (37C-33C)	egg titered	0.74	-0.08	-0.47	0.42
	peakNW	growth (37C-33C)	cell titered	0.087	0.34	-0.05	0.66
	peakNW	growth (37C-33C)	mammalian	0.072	0.4	-0.02	0.74
	peakNW	growth (37C-33C)	avian	0.46	0.16	-0.25	0.53
	NW1	growth (37C-33C)	all viruses	0.32	0.15	-0.14	0.42
	NW1	growth (37C-33C)	egg titered	0.84	-0.05	-0.37	0.3
	NW1	growth (37C-33C)	cell titered	0.085	0.34	-0.04	0.67
	NW1	growth (37C-33C)	mammalian	0.074	0.4	-0.03	0.75
	NW1	growth (37C-33C)	avian	0.29	0.23	-0.19	0.54
	NW3	growth (37C-33C)	all viruses	0.52	0.1	-0.13	0.34
	NW3	growth (37C-33C)	egg titered	0.76	-0.08	-0.42	0.47
	NW3	growth (37C-33C)	cell titered	0.2	0.26	-0.06	0.55
	NW3	growth (37C-33C)	mammalian	0.33	0.22	-0.09	0.55
	NW3	growth (37C-33C)	avian	0.8	-0.05	-0.31	0.24
	NT	growth (37C-33C)	all viruses	0.3	0.16	-0.09	0.4
	NT	growth (37C-33C)	egg titered	0.76	0.08	-0.41	0.64
	NT	growth (37C-33C)	cell titered	0.11	0.32	-0.19	0.73
	NT	growth (37C-33C)	mammalian	0.77	-0.07	-0.5	0.53
	NT	growth (37C-33C)	avian	0.88	0.03	-0.29	0.38
	Lg	growth (37C-33C)	all viruses	0.16	0.23	-0.08	0.51
	Lg	growth (37C-33C)	egg titered	0.15	0.38	-0.2	0.77
	Lg	growth (37C-33C)	cell titered	0.6	0.12	-0.35	0.52
	Lg	growth (37C-33C)	mammalian	0.3	-0.28	-0.73	0.3
	Lg	growth (37C-33C)	avian	0.059	0.4	-0.02	0.69
	slope13	growth (37C-33C)	all viruses	0.72	-0.05	-0.27	0.16
	slope13	growth (37C-33C)	egg titered	0.91	-0.03	-0.35	0.28
	slope13	growth (37C-33C)	cell titered	0.56	-0.12	-0.41	0.15
	slope13	growth (37C-33C)	mammalian	0.41	-0.19	-0.58	0.2
	slope13	growth (37C-33C)	avian	0.23	-0.26	-0.53	0.02
	slope35	growth (37C-33C)	all viruses	0.4	0.13	-0.07	0.34
	slope35	growth (37C-33C)	egg titered	0.16	0.34	-0.03	0.71
	slope35	growth (37C-33C)	cell titered	0.99	0	-0.23	0.26
	slope35	growth (37C-33C)	mammalian	0.96	-0.01	-0.34	0.4
	slope35	growth (37C-33C)	avian	0.34	0.21	-0.08	0.53
	peakNW	tinf (37C-33C)	all viruses	0.46	-0.11	-0.39	0.18
	peakNW	tinf (37C-33C)	egg titered	0.85	-0.05	-0.5	0.32
	peakNW	tinf (37C-33C)	cell titered	0.3	-0.21	-0.54	0.21
	peakNW	tinf (37C-33C)	mammalian	0.099	-0.37	-0.66	0.04
	peakNW	tinf (37C-33C)	avian	0.95	-0.01	-0.37	0.37
	NW1	tinf (37C-33C)	all viruses	0.82	-0.03	-0.31	0.25
	NW1	tinf (37C-33C)	egg titered	0.79	0.07	-0.35	0.43
	NW1	tinf (37C-33C)	cell titered	0.3	-0.21	-0.53	0.21
	NW1	tinf (37C-33C)	mammalian	0.091	-0.38	-0.66	0.02
	NW1	tinf (37C-33C)	avian	0.85	0.04	-0.31	0.43
	NW3	tinf (37C-33C)	all viruses	0.84	-0.03	-0.31	0.22
	NW3	tinf (37C-33C)	egg titered	0.96	0.01	-0.47	0.36
	NW3	tinf (37C-33C)	cell titered	0.89	-0.03	-0.39	0.34
	NW3	tinf (37C-33C)	mammalian	0.75	-0.07	-0.55	0.31
	NW3	tinf (37C-33C)	avian	0.74	0.07	-0.28	0.36
	NT	tinf (37C-33C)	all viruses	0.45	-0.12	-0.39	0.15
	NT	tinf (37C-33C)	egg titered	0.99	0	-0.52	0.51
	NT	tinf (37C-33C)	cell titered	0.46	-0.15	-0.59	0.35
	NT	tinf (37C-33C)	mammalian	0.99	0	-0.58	0.53
	NT	tinf (37C-33C)	avian	0.99	0	-0.38	0.37
	Lg	tinf (37C-33C)	all viruses	0.27	-0.18	-0.45	0.12
	Lg	tinf (37C-33C)	egg titered	0.12	-0.41	-0.74	0.1
	Lg	tinf (37C-33C)	cell titered	0.92	0.02	-0.38	0.45
	Lg	tinf (37C-33C)	mammalian	0.34	0.26	-0.3	0.71
	Lg	tinf (37C-33C)	avian	0.091	-0.36	-0.65	0.03
	slope13	tinf (37C-33C)	all viruses	0.97	0.01	-0.25	0.27
	slope13	tinf (37C-33C)	egg titered	0.85	-0.05	-0.43	0.4
	slope13	tinf (37C-33C)	cell titered	0.34	0.19	-0.14	0.51
	slope13	tinf (37C-33C)	mammalian	0.18	0.31	-0.08	0.61
	slope13	tinf (37C-33C)	avian	0.91	0.02	-0.35	0.37
	slope35	tinf (37C-33C)	all viruses	0.13	-0.23	-0.45	0.02
	slope35	tinf (37C-33C)	egg titered	0.27	-0.27	-0.63	0.11
	slope35	tinf (37C-33C)	cell titered	0.31	-0.2	-0.51	0.14
	slope35	tinf (37C-33C)	mammalian	0.27	-0.25	-0.56	0.15
	slope35	tinf (37C-33C)	avian	0.35	-0.2	-0.54	0.12
