# Supplementary material for: Utility of Human In Vitro Data in Risk Assessments of Influenza A Virus Using the Ferret Model
Source: J Virol. 2023 Jan 5;97(1):e01536-22. doi: 10.1128/jvi.01536-22 (PMC9888249; doi:10.1128/jvi.01536-22)
Supplement: Supplemental file 4 — Table S4. Download jvi.01536-22-s0004.xlsx, XLSX file, 0.02 MB [file jvi.01536-22-s0004.xlsx]

## Sheet: Supplemental Table 4A
Supplemental Table 4A: Predictive Power Scores between Calu-3/MM-derived parameters and peak NW titer
x	y	PPS 37C	PPS 33C	PPS 37C-33C
all viruses
peak Calu-3 titer	peak NW	0.0909845	0.138493	NA
peak NW	peak Calu-3	0.13945	0.0639085	NA
24 hr Calu-3 titer	peak NW	0.167322	0.14698	NA
peak NW	24 h Calu-3	0.010221	0.0644613	NA
maxlog10Vtheo	peak NW	0.32826	0.376579	0.393814
maxlog10Vmm	peak NW	0.329033	0.372273	0.378864
meanlog10Vmm	peak NW	0.301115	0.34275	0.39681
log10V0mm	peak NW	0.317529	0.325032	0.415668
London only
peak Calu-3 titer	peak NW	0.215138	0.232089	NA
peak NW	peak Calu-3	0.172596	0.179046	NA
24 hr Calu-3 titer	peak NW	0.255567	0.27753	NA
peak NW	24 h Calu-3	0.0606911	0.0400065	NA
maxlog10Vtheo	peak NW	0.390536	0.38627	0.432536
maxlog10Vmm	peak NW	0.397773	0.398075	0.434011
meanlog10Vmm	peak NW	0.366607	0.405476	0.43756
log10V0mm	peak NW	0.411715	0.411455	0.409239
log10MOI	peak NW	0.385719	0.391585	0.422751
log10tinf	peak NW	0.400501	0.395469	0.429422
t1plog10Vmm	peak NW	0.252599	0.262649	0.410984
t1plog10Vtheo	peak NW	0.338525	0.357454	0.325124
tmeanlog10V	peak NW	0.372427	0.394409	0.392912
slope	peak NW	0.201567	0.268427	0.419949
EID only
peak Calu-3 titer	peak NW	0.149184	0.0798252	NA
peak NW	peak Calu-3	0.165679	0.0808224	NA
24 hr Calu-3 titer	peak NW	0.131023	0.0859602	NA
peak NW	24 h Calu-3	0.00641126	0.0980701	NA
maxlog10Vtheo	peak NW	0.404386	0.42534	0.429708
maxlog10Vmm	peak NW	0.378309	0.412847	0.439307
meanlog10Vmm	peak NW	0.401318	0.42079	0.443238
log10V0mm	peak NW	0.394899	0.417084	0.429589
log10MOI	peak NW	0.39035	0.394271	0.439809
log10tinf	peak NW	0.382932	0.407877	0.452969
t1plog10Vmm	peak NW	0.363273	0.414637	0.386241
t1plog10Vtheo	peak NW	0.387125	0.431743	0.443385
tmeanlog10V	peak NW	0.387363	0.418125	0.451591
slope	peak NW	0.291638	0.282789	0.451758

## Sheet: Supplemental Table 4B
Supplemental Table 4B: Predictive Power Scores between Calu/3MM-derived parameters and day 1 p.i. NW titer
x	y	PPS 37C	PPS 33C	PPS 37C-33C
all viruses
peak Calu-3 titer	day 1 NW	0.122987	0.182708	NA
day 1 NW	peak Calu-3	0.103479	0.0840434	NA
24 h Calu-3 titer	day 1 NW	0.187226	0.194685	NA
day 1 NW	24 h Calu-3	0.0588764	0.0799357	NA
maxlog10Vtheo	day 1 NW	0.346968	0.415728	0.4339
maxlog10Vmm	day 1 NW	0.337526	0.403349	0.434145
meanlog10Vmm	day 1 NW	0.254089	0.324529	0.444736
log10V0mm	day 1 NW	0.333517	0.373867	0.437462
London only
peak Calu-3 titer	day 1 NW	0.21262	0.21008	NA
day 1 NW	peak Calu-3	0.16584	0.177971	NA
24 h Calu-3 titer	day 1 NW	0.241105	0.236759	NA
day 1 NW	24 h Calu-3	0.0444516	0.036748	NA
maxlog10Vtheo	day 1 NW	0.384895	0.365133	0.404649
maxlog10Vmm	day 1 NW	0.382092	0.365583	0.400311
meanlog10Vmm	day 1 NW	0.351413	0.366271	0.409558
log10V0mm	day 1 NW	0.399113	0.382301	0.392094
log10MOI	day 1 NW	0.369639	0.357185	0.373647
log10tinf	day 1 NW	0.36056	0.353718	0.396643
t1plog10Vmm	day 1 NW	0.258948	0.260339	0.380024
t1plog10Vtheo	day 1 NW	0.322338	0.332088	0.309867
tmeanlog10V	day 1 NW	0.375169	0.38299	0.345445
slope	day 1 NW	0.175566	0.27314	0.408903
EID only
peak Calu-3 titer	day 1 NW	0.117908	0.109399	NA
day 1 NW	peak Calu-3	0.154493	0.141231	NA
24 h Calu-3 titer	day 1 NW	0.127785	0.0913337	NA
day 1 NW	24 h Calu-3	0.10698	0.150994	NA
maxlog10Vtheo	day 1 NW	0.405645	0.409816	0.43401
maxlog10Vmm	day 1 NW	0.344631	0.382088	0.424649
meanlog10Vmm	day 1 NW	0.378579	0.387477	0.426112
log10V0mm	day 1 NW	0.352733	0.389841	0.411911
log10MOI	day 1 NW	0.401071	0.394593	0.416702
log10tinf	day 1 NW	0.342321	0.366344	0.429424
t1plog10Vmm	day 1 NW	0.339492	0.341439	0.408215
t1plog10Vtheo	day 1 NW	0.372494	0.384873	0.429155
tmeanlog10V	day 1 NW	0.314814	0.387306	0.434143
slope	day 1 NW	0.268589	0.257742	0.419858

## Sheet: Supplemental Table 4C
Supplemental Table 4C: Predictive Power Scores between Calu-3/MM-derived parameters and day 3 p.i. NT titer
x	y	PPS 37C	PPS 33C	PPS 37C-33C
all viruses
peak Calu-3 titer	day 3 NT	0.325123	0.294779	NA
day 3 NT	peak Calu-3	0.304904	0.221828	NA
24 h Calu-3 titer	day 3 NT	0.370616	0.345336	NA
day 3 NT	24 h Calu-3	0.134182	0.125985	NA
maxlog10Vtheo	day 3 NT	0.494409	0.462056	0.56071
maxlog10Vmm	day 3 NT	0.500352	0.514579	0.5755
meanlog10Vmm	day 3 NT	0.523971	0.537268	0.542016
log10V0mm	day 3 NT	0.537653	0.526787	0.571847
London only
peak Calu-3 titer	day 3 NT	0.286498	0.312114	NA
day 3 NT	peak Calu-3	0.421501	0.48586	NA
24 h Calu-3 titer	day 3 NT	0.419204	0.283471	NA
day 3 NT	24 h Calu-3	0.200799	0.101694	NA
maxlog10Vtheo	day 3 NT	0.419432	0.376213	0.402964
maxlog10Vmm	day 3 NT	0.424462	0.39553	0.390727
meanlog10Vmm	day 3 NT	0.409867	0.364365	0.398465
log10V0mm	day 3 NT	0.448347	0.379633	0.420184
log10MOI	day 3 NT	0.38378	0.354389	0.409784
log10tinf	day 3 NT	0.422986	0.358843	0.399484
t1plog10Vmm	day 3 NT	0.420389	0.332898	0.416401
t1plog10Vtheo	day 3 NT	0.434421	0.361921	0.423016
tmeanlog10V	day 3 NT	0.435923	0.373194	0.385592
slope	day 3 NT	0.288248	0.33434	0.411104
EID only
peak Calu-3 titer	day 3 NT	0.240499	0.146561	NA
day 3 NT	peak Calu-3	0.227224	0.134113	NA
24 h Calu-3 titer	day 3 NT	0.220934	0.0933785	NA
day 3 NT	24 h Calu-3	0.139218	0.142612	NA
maxlog10Vtheo	day 3 NT	0.420853	0.431983	0.502223
maxlog10Vmm	day 3 NT	0.433529	0.415273	0.496911
meanlog10Vmm	day 3 NT	0.438472	0.431567	0.510917
log10V0mm	day 3 NT	0.432813	0.43155	0.499733
log10MOI	day 3 NT	0.418942	0.416475	0.501402
log10tinf	day 3 NT	0.428832	0.433679	0.501635
t1plog10Vmm	day 3 NT	0.421775	0.416154	0.494382
t1plog10Vtheo	day 3 NT	0.424844	0.413789	0.487477
tmeanlog10V	day 3 NT	0.413507	0.400579	0.502742
slope	day 3 NT	0.308934	0.29264	0.511048

## Sheet: Supplemental Table 4D
Supplemental Table 4D: Predictive Power Scores between Calu-3/MM-derived parameters and day 3 p.i. Lg titer
x	y	PPS 37C	PPS 33C	PPS 37C-33C
all viruses
peak Calu-3 titer	day 3 Lg	0.171301	0.205706	NA
day 3 Lg	peak Calu-3	0.257911	0.367814	NA
24 h Calu-3 titer	day 3 Lg	0.362321	0.29666	NA
day 3 Lg	24 h Calu-3	0.258725	0.213048	NA
maxlog10Vtheo	day 3 Lg	0.496718	0.400476	0.420503
maxlog10Vmm	day 3 Lg	0.498965	0.432199	0.4522
meanlog10Vmm	day 3 Lg	0.467573	0.375887	0.421904
log10V0mm	day 3 Lg	0.51404	0.37245	0.40128
London all
peak Calu-3 titer	day 3 Lg	0.48685	0.445781	NA
day 3 Lg	peak Calu-3	0.375871	0.496435	NA
24 h Calu-3 titer	day 3 Lg	0.561044	0.5955	NA
day 3 Lg	24 h Calu-3	0.229442	0.137637	NA
maxlog10Vtheo	day 3 Lg	0.707514	0.62926	0.612598
maxlog10Vmm	day 3 Lg	0.725219	0.610651	0.608693
meanlog10Vmm	day 3 Lg	0.711952	0.578752	0.60423
log10V0mm	day 3 Lg	0.705198	0.59257	0.608671
log10MOI	day 3 Lg	0.712151	0.599741	0.606427
log10tinf	day 3 Lg	0.624764	0.517892	0.617184
t1plog10Vmm	day 3 Lg	0.628995	0.458249	0.636114
t1plog10Vtheo	day 3 Lg	0.632004	0.545138	0.559352
tmeanlog10V	day 3 Lg	0.529453	0.442531	0.304173
slope	day 3 Lg	0.317263	0.505435	0.560674
EID all
peak Calu-3 titer	day 3 Lg	0.20654	0.097322	NA
day 3 Lg	peak Calu-3	0.34017	0.503094	NA
24 h Calu-3 titer	day 3 Lg	0.236273	0.0731282	NA
day 3 Lg	24 h Calu-3	0.510035	0.477819	NA
maxlog10Vtheo	day 3 Lg	0.370577	0.301244	0.300937
maxlog10Vmm	day 3 Lg	0.348107	0.254592	0.301284
meanlog10Vmm	day 3 Lg	0.354347	0.2655	0.301552
log10V0mm	day 3 Lg	0.325304	0.267334	0.293571
log10MOI	day 3 Lg	0.365068	0.297231	0.278334
log10tinf	day 3 Lg	0.28902	0.245318	0.316033
t1plog10Vmm	day 3 Lg	0.306955	0.240474	0.293354
t1plog10Vtheo	day 3 Lg	0.304542	0.248589	0.310424
tmeanlog10V	day 3 Lg	0.315253	0.272281	0.301967
slope	day 3 Lg	0.23664	0.174815	0.298487
